# Supplementary material for: Preparation, Surface Characterization, and Water Resistance of Silicate and Sol-Silicate Inorganic–Organic Hybrid Dispersion Coatings for Wood
Source: Materials (Basel). 2021 Jun 25;14(13):3559. doi: 10.3390/ma14133559 (PMC8269507; doi:10.3390/ma14133559)
Supplement: Supplementary file 1 [file materials-14-03559-s001.zip]

Archive with 1 entries (1 files):
- materials-1249680-SM.pdf
